# Supplementary material for: Metformin Alleviates Cadmium-Induced Autophagic Flux Impairment-Dependent Apoptosis by Activating AMPK in Neuronal Cells
Source: Cells. 2026 Apr 21;15(8):739. doi: 10.3390/cells15080739 (PMC13115256; doi:10.3390/cells15080739)
Supplement: Supplementary file 1 [file cells-15-00739-s001.zip]

Archive with 1 entries (1 files):
- cells-4140588-supplementary.pdf
